# Supplementary material for: Controlled inoculation provides insight into western redcedar resistance to multiple root- and butt-rot pathogens
Source: Front Plant Sci. 2025 Oct 14;16:1669570. doi: 10.3389/fpls.2025.1669570 (PMC12558954; doi:10.3389/fpls.2025.1669570)
Supplement: Supplementary file 1 [file Table1.xlsx]

## Sheet: S1_family
	Table S1: Redcedar seed families for inoculation using artificial methods
		Family		Inoculation method
	Treatment	Family #8422	Family #8423	Block-stick	Dowel-plug	Subtotal
	Postia balsamea	5	5	6	4	10
	Porodaedalea pini	5	5	6	4	10
	Postia sericeomollis	5	5	6	4	10
	Poriella subacida	5	5	6	4	10
	Coniferiporia weirii	5	5	6	4	10
	Armillaria ostoyae	5	5	6	4	10
	Obba rivulosa	5	5	6	4	10
	Heterobasidion occidentale	5	5	6	4	10
	Control	2	6	4	4	8
	Subtotal	42	46	52	36	88

## Sheet: S2-fungi
Table S2: Decay fungal species used in redcedar inoculation trials
New Name	Isolate	Locality	Original Name	Hosts	Location	Collector	Determined by	Notes
Postia balsamea, (Peck) Jülich	62	Begbie Creek, Revelstoke, BC	Polyporus balsameus, Peck	Thuja plicata, Donn ex D. Don	BC, Canada			C.E.F. culture #16128. Corres: October 18, 1952. Culture from rot with associated fruit bodies
Porodaedalea pini	501	Emerald Lake Road, 4 W.P., BC	Phellinus pini, (Brot.) Bondartsev & Singer; Fomes pini, (Thore) P. Karst.	Pinus contorta, Dougl. ex Loud.	BC, Canada	R.J. Bourchier	R.J. Bourchier	CFB 5520. Living tree. A sporophore
Postia sericeomollis, (Romell) Jülich	525	Carson Creek, Whitecourt, Twp. 61, R. 12, W. 5, AB	Poria asiatica, (Pilát) Overh.	Pinus hybrid	AB, Canada	G. Paul	R. Robinson	Original # Pb 514. CFB 4434. Wood culture. Cull survey, 1960
Poriella subacida	287	Franklin River, Port Alberni, BC	Perenniporia subacida; Poria subacida, (Peck) Sacc.,	Abies grandis				From Brenda Callan
Coniferiporia weirii	545	Slocan, BC	Phellinus weirii	Thuja plicata				From Kevin Pellow
Armillaria ostoyae	Ao	Skimikin, BC	Armillaria ostoyae	Pseudotsuga menziesii				From Kevin Pellow
Obba rivulosa	DAOMC-11692	North Arm, Lake Cowichan, BC	Ceriporiopsis rivulosa (Berkeley & Curtis) Gilbertson & Ryvarden	Thuja plicata				CCFC collected Feb, 1944, from spores of a fruit body on a small pole of W.R. Cedar
Heterobasidion occidentale	PFC5191/Ladysmith-9	Ladysmith, BC		Western hemlock				Brenda Callancollected in 2010.
